# Supplementary material for: FoxM1 transactivates PTTG1 and promotes colorectal cancer cell migration and invasion
Source: BMC Med Genomics. 2015 Aug 12;8:49. doi: 10.1186/s12920-015-0126-9 (PMC4534164; doi:10.1186/s12920-015-0126-9)
Supplement: Additional file 1: — Real time qPCR primers. (XLS 16 kb) [file 12920_2015_126_MOESM1_ESM.xls]

## Sheet: Sheet1
Additional file 1
Table 1. Real time qPCR primers
Genes	Forward	Reverse
ACTB	CATGTACGTTGCTATCCAGGC	CTCCTTAATGTCACGCACGAT
FOXM1	GGAGGAAATGCCACACTTAGCG	TAGGACTTCTTGGGTCTTGGGGTG
PTTG1	TGATCCTTGACGAGGAGAGAG	GGTGGCAATTCAACATCCAGG
SEMA3A	TTATCCGGTGCCTGGCTCGGA	ACCAGCCCATGCTGCAGACG
TP53I3	GCCGGGAGGACCGGAAAACC	TGCTGGCTCCTGGAGGTGGG
CDKN1A	TGGCACAGGCCCCCTTGAGT	ATGAGCCCACGTGGCATGCC
CD33	CGTCCTCGTGCCCTGCACTT	GGGATCCCCAAGGAGGCGGA
PLK2	AGGCAAGGGTGCGAGGACCA	CGAGATCTCCGGCCCCGAGT
CALB2	TGAAGAAGGCGAACCGGCCG	GGGCTCGCTGCAGAGCACAA
DLG4	GGCGGGTTGAGCGACGAGAG	ATCGTTGGCGCGGTCCTTGG
EVI1	TGCAAGTAACAGCTTTGCGTCCA	TCCTCTCCCGGCGCAATGT
SGK	CAGGACAAAGCGGCTCGGGG	AGAGTCCGTGGGAGGCGCAT
PIK3R1	CCTCCTGACATTGCCCCGCC	GCGTCAGCCAAAACGTGCACA
ABCA1	GCCTGGGCAGCGACCATGAG	TGCCCAGGTCTGAGAGCCGG
ACTA2	GCAGCCCAGCCAAGCACTGT	CCCTGGGAGCATCGTCCCCA
DKK1	AGCCGAACCGGCACGGTTTC	GGTACAGGATTCCCGGCGCG
ACAT1	CGCTAGGGGTGCGGGGTTG	CAGCCATGGTCGCAGAGGGC
SGK1	TGTCTCCCCGCGGTGGTGAT	TGGACGACGGGCCAAGGTTG
BTG2	ACGCTGTCTTGTGGACCCGC	AAGCCTCTGCTCGCTCACGC
BCAR3	TAGACGCGCGCGGGATTCT	GCTCAGCGAGAGGGGACCTG
PKIB	TGATGCGGTGGCCCGGTTTG	CGGCCGCGTCTGAGCTACTG
ACSS2	AAAGGCGGCCGCGGTTCTAG	CCCCAGAATTCCCGCGGCTC
TP53INP1	AGGCCACCCGTGGGACTGAT	TTGCCGAGGGTGGCAATCCC
IL11RA	GGGGCTGTAGCTGGTGAGAGGAA	ACCAGGACCCTGCTCAGCCC
RTN1	GCTTCCCTGAGCGCCGAGTC	CGGCGTCACCGCTTCGTTCT
GSTM1	AGTCCAGCCGCTTCCTCCCA	CAGAGTCCAGCTGCGCTGCA
GSN	TGCACAGCCTTGTTAGCCCAAC	ATGACGTAGGCGTCGCCCGT
SCN9A	GGGGCTCACTGTTTGTGCCCC	CGGCAGCATTGGTGGGGACC
THBS1	CTCTACTCCGGACGCACAGGCA	GCGGTTGGTGCCACACACATG
LYL1	CGGGGGTCCGGAAGGGTGAT	GGACCGGGCAAGGCCACTTC
TAGLN	CCAGCGCCCCATCCTGTCTG	GGCCATGTCTGGGGAAAGAAGGC
OLFM1	CTGGCCAGGCAGTTTAAGGCGA	ATGCCCGTCAACTTCCCGCA
SKP2	GCTCCCATTTCACCACCATTGCC	CCAGCAATTGGGCTTCCTGCCT
PHF1	TGGGAACCGGCTGGTCAGCT	CAGCATGGCCCGGGCATAGG
CSPG4	CCGCGCTCGCTCCACTCAG	AGGAAGCCGCGGATGCAAGT
MSRB3	GGAAGTGCGCAGTCCGGGTC	ACTGCAGGGGTGTTAGCCGC
PMP22	AGGCCACCCTGAGGATCGGG	TGCGTGTCCATTGCCCACGA
TGFBR3	GACGAAGCCTGCACCTCGCT	GCAAGGGGCTTGGTGAACGT
FHL1	ACAAGGGGACCGTCTGGCACA	CGCTGCCCAGCCAGCTTCTT
IDS	CGCCCCTCCCTGGGCTGTTA	GCACACTGCTTGCTGCGCAA
TLR5	TTGGCGCTGTCCGAACCTGG	CCGGCCATGAGCACCACTCC
AHNAK	CGGGGAGACCCAGAGCCGTA	GGCTCCTTCCCGGCCAGTCA
IL4R	TCCTACAGGGCACGGGTGAGG	ATGCAGGAAACGCTGACGCC
BAG3	TCCCGCGGGGGTACATCTCC	CGGCTCGATGCACCCTGGAC
PLCD1	CCCAGCGAGACTGCCAAGGC	GGTAGACACGGCGGTGTGCC
LMNA	CGGGAACAGCCTGCGTACGG	CGGCGGCTACCACTCACGTG
NFKBIB	GAACCCTGCTGCCCGCATGT	TTGGGCTTCTTGCCTGCCGG
BRCA1	CCGTGGCAACGGAAAAGCGC	TGAGCGCAGGGGCCCAGTTA
IER3	ACTCCGCTCGGCTCACCATG	TCGGTTCCTCGACTGGCAGCT
CEBPB	GGGCACCCGCGTTCATGCA	GATTTAAAGGCAGGCGGCGGC
PCK2	GTGGCGTGTACTGGGAGGGC	GGCGAGCCGGGGCACAAAAT
TRIB3	CGGAACGACGGGGCGAGATG	TTCTGGACGGGACGCTCGGT
EREG	GACACAGCCAACGTGGGGTCC	CCTGCCGGCACAGAGCATCT
DDIT4	CTCGCTGACCGCGCTAGCTG	CGACGACGAGAAGCGGTCCC
MAL2	TGTTCCTCTCTGGCATGGTGGCT	TCAGGAGTGGCTGCCCGGT
