# Supplementary material for: FoxM1 transactivates PTTG1 and promotes colorectal cancer cell migration and invasion
Source: BMC Med Genomics. 2015 Aug 12;8:49. doi: 10.1186/s12920-015-0126-9 (PMC4534164; doi:10.1186/s12920-015-0126-9)
Supplement: Additional file 2: — FoxM1 mRNA levels in 61 colorectal cancer cell lines. (XLS 11 kb) [file 12920_2015_126_MOESM2_ESM.xls]

## Sheet: Table1
Additional file 2
Filename	FoxM1 (202580_x_at)
Hs-255.T	104.219
NCI-H508	224.118
LS513	285.375
OUMS-23	287.902
Hs-698.T	381.8
SW403	387.546
SW48	389.735
KM12	409.813
RCM-1	434.604
SNU-81	442.094
SW1116	453.24
COLO-201	454.989
HCC-56	469.326
SW948	474.345
SK-CO-1	483.616
LS-180	508.727
Hs-675.T	510.39
SNU-175	600.207
HT55	612.808
SNU-C1	651.688
CL-14	656.439
SNU-1040	661.525
SW837	673.084
CL-40	691.402
CL-34	694.254
CCK-81	705.084
COLO-205	722.106
NCI-H747	740.33
SNU-1197	750.313
SNU-407	754.591
RKO	765.795
SW1463	802.55
GP2d	819.563
HCT-116	821.049
SNU-503	836.08
SNU-C2A	842.455
HT-29	847.656
DLD-1	852.464
SNU-1033	892.414
COLO-678	922.39
SW1417	941.821
SW480	984.802
CW-2	999.718
HCT-15	1028.38
SW620	1030.57
NCI-H716	1100.87
C2BBe1	1101.46
SNU-C4	1110.85
LoVo	1120.13
CL-11	1121.74
COLO-320	1140.61
LS1034	1151.95
SNU-283	1160.37
LS411N	1241.27
HCT-8	1249.5
T84	1260.24
HT115	1274.18
SNU-C5	1311.05
SNU-61	1333.39
MDST8	1490.64
LS123	1589.18
